# Supplementary material for: Mutant prevention concentration of ozenoxacin for quinolone-susceptible or -resistant Staphylococcus aureus and Staphylococcus epidermidis
Source: PLoS One. 2019 Oct 9;14(10):e0223326. doi: 10.1371/journal.pone.0223326 (PMC6785070; doi:10.1371/journal.pone.0223326)
Supplement: S1 Table — (XLSX) [file pone.0223326.s001.xlsx]

## Sheet: I Experiment
CIP						LVX						OZN
Strain	Conc. ATB µg/mL	CFU/100µL	CFU/mL	Frac. Recov		Strain	Conc. ATB µg/mL	CFU/100µL	CFU/mL	Frac. Recov		Strain	Conc. ATB µg/mL	CFU/100µL	CFU/mL	Frac. Recov
S.a 4-149	0		230000000000			S.a 4-149	0		386000000000			S.a 4-149	0		650000000000
S/M	0.4	500	5000	2.17391e-08		S/M	0.3	26.5	265	6.86528e-10		S/M	0.0039	uncountable
MSSA	0.6	483	4830	2.1e-08		MSSA	0.4	17	170	4.40415e-10		MSSA	0.006	uncountable
MIC 0.38	0.8	430	4300	1.86957e-08		MIC 0,25	0.6	13.5	135	3.49741e-10		MIC 0,0039	0.008	uncountable
	1	400	4000	1.73913e-08			0.8	9	90	2.33161e-10			0.001	uncountable
	1.5	100	1000	4.34783e-09			1	5	50	1.29534e-10			0.002	uncountable
	2	22.5	225	9.78261e-10			1.5	5.5	55	1.42487e-10			0.003	uncountable
	4	21.5	215	9.34783e-10			2	4.5	45	1.1658e-10			0.004	uncountable
	6	21	210	9.13043e-10									0.0045	uncountable
	8	18	180	7.82609e-10									0.005	362.5	3625	5.57692e-09
	10	17.5	175	7.6087e-10									0.0055	290.5	2905	4.46923e-09
													0.006	207	2070	3.18462e-09
													0.008	170	1700	2.61538e-09
													0.01	50	500	7.69231e-10
Strain	Conc. ATB µg/mL	CFU/100µL	CFU/mL	Frac. Recov		Strain	Conc. ATB µg/mL	CFU/100µL	CFU/mL	Frac. Recov		Strain	no growth
S.a 8901	0	0	450000000000			S.a 8901	0		980000000000			Sa 89,01	range 0,06-1
1 parC	1.5	uncountable				1 parC	0.3	uncountable				1 parC
MSSA	2	31.5	315	7e-10		MSSA	0.5	uncountable				MSSA
MIC 2	4	23	230	5.11111e-10		MIC 0,5	0.6	29.5	295	3.0102e-10		MIC 0,008
	6	16	160	3.55556e-10			0.7	14.5	145	1.47959e-10
	8	21.5	215	4.77778e-10			1	11.5	115	1.17347e-10
	10	14.5	145	3.22222e-10			1.5	10	100	1.02041e-10
	12	14	140	3.11111e-10			2	10	100	1.02041e-10
	14	10.5	105	2.33333e-10			4	4	40	4.08163e-11
	16	21.5	215	4.77778e-10			6	4	40	4.08163e-11
	18	10	100	2.22222e-10			8	3.5	35	3.57143e-11
							10	4.5	45	4.59184e-11
Strain	Conc. ATB µg/mL	CFU/100µL	CFU/mL	Frac. Recov		Strain	Conc. ATB µg/mL	CFU/100µL	CFU/mL	Frac. Recov		Strain	uncountable
Sa 108	0		100000000000			Sa 108	0		200000000000			Sa 108	Range 0,03-0,1
1 mut gyrA	14	uncountable				1 mut gyrA	16	69	690	3.45e-09		1 mut gyrA
MRSA	16	uncountable				MRSA	18	84.5	845	4.225e-09		MRSA
MIC 16	18	uncountable				MIC 16	20	80	800	4e-09		MIC 0,06
	20	275	2750	2.75e-08			25	84	840	4.2e-09
	25	145	1450	1.45e-08			30	73.5	735	3.675e-09
	30	105	1050	1.05e-08			35	81	810	4.05e-09
	35	87.5	875	8.75e-09			40	71.5	715	3.575e-09
	40	60	600	6e-09			45	69.5	695	3.475e-09
	45	31.5	315	3.15e-09			50	56.5	565	2.825e-09
	50	25	250	2.5e-09			60	66.5	665	3.325e-09
Strain	Conc. ATB µg/mL	CFU/100µL	CFU/mL	Frac. Recov		Strain	Conc. ATB µg/mL	CFU/100µL	CFU/mL	Frac. Recov		Strain	uncountable
Sa 823	0		500000000000			Sa 823	0		180000000000			Sa 823	Range 0,03-0,2
1 mut gyrA	240	262	2620	5.24e-09		1 mut gyrA	64	110	1100	6.11111e-09		1 mut gyrA
MRSA	250	198	1980	3.96e-09		MRSA	66	89	890	4.94444e-09		MRSA
MIC 256	255	127.5	1275	2.55e-09		MIC 64	68	56	560	3.11111e-09		MIC 0,125
	260	127.5	1275	2.55e-09			70	44	440	2.44444e-09
	265	183.5	1835	3.67e-09			75	35	350	1.94444e-09
	270	179.5	1795	3.59e-09			80	35	350	1.94444e-09
	280	130.5	1305	2.61e-09			85	33	330	1.83333e-09
	290	127.5	1275	2.55e-09			90	32	320	1.77778e-09
	300	119	1190	2.38e-09			95	26	260	1.44444e-09
							100	26	260	1.44444e-09
							130	33	330	1.83333e-09
							135	26	260	1.44444e-09
							140	18	180	1e-09
Strain	Conc. ATB µg/mL	CFU/100µL	CFU/mL	Frac. Recov		Strain	uncountable					Strain	not disseminated
Sa 51	0		750000000000			Sa 51	Range 32-64 (0,2)					Sa 51	Repeat same range
2 mut (gyrA/parC)	255	uncountable				2 mut (gyrA/parC)	Repeat MIC					2 mut (gyrA/parC)
MRSA	260	48.5	485	6.46667e-10		MRSA						MRSA
MIC 256	265	45	450	6e-10		MIC 32/64						MIC 2
	270	36	360	4.8e-10
	280	33	330	4.4e-10
	290	28	280	3.73333e-10
	300	22.5	225	3e-10
	350	7.5	75	1e-10
	400	6.5	65	8.66667e-11
Strain	Conc. ATB µg/mL	CFU/100µL	CFU/mL	Frac. Recov		Strain	Conc. ATB µg/mL	CFU/100µL	CFU/mL	Frac. Recov		Strain	data not found
S.a 176	0		580000000000			S.a 176	0		140000000000			S.a 176	or only 1 experiment
2 mut GyrA	255	151	1510	2.60345e-09		2 mut GyrA	130	33	330	2.35714e-09		2 mut GyrA
MSSA	260	139	1390	2.39655e-09		MSSA	135	29	290	2.07143e-09		MSSA
MIC 256	265	114	1140	1.96552e-09		MIC 128	140	28	280	2e-09		MIC 0,5
	270	111	1110	1.91379e-09			150	26	260	1.85714e-09
	280	86.5	865	1.49138e-09			160	22	220	1.57143e-09
	290	75	750	1.2931e-09			170	18	180	1.28571e-09
	300	70	700	1.2069e-09			180	20	200	1.42857e-09
	350	31	310	5.34483e-10			190	18	180	1.28571e-09
	400	5.5	55	9.48276e-11			200	15	150	1.07143e-09
Strain	data not found					Strain	not disseminated					Strain	Conc. ATB µg/mL	CFU/100µL	CFU/mL	Frac. Recov
S.a 440	or only 1 experiment					S.a 440	Repeat same range					S.a 440	0		120000000000
1 mut GyrA						1 mut GyrA						1 mut GyrA	0.125	not disseminated
MSSA						MSSA						MSSA	0.127	not disseminated
MIC 64						MIC 64						MIC 0,125	0.128	not disseminated
													0.13	not disseminated
													0.15	not disseminated
													0.3	225	2250	1.875e-08
													0.6	144	1440	1.2e-08
													0.9	0	0	0
													1.2	0	0	0
													1.5	0	0	0
Strain	not disseminated					Strain	not disseminated					Strain	data not found
S.a 126	Repeat same range					S.a 126	Range 520-590					S.a 126	or only 1 experiment
2 mut gyrA						MRSA	Repeat 512-800					MRSA
MRSA						2 mut gyrA						2 mut gyrA
MIC 256						MIC 512						MIC 2
CIP						LVX						OZN
Strain	Conc. ATB µg/mL	CFU/100µL	CFU/mL	Frac. Recov		Strain	not disseminated					Strain	no growth
SEPFG012	0		160000000000			SEPFG012	Repeat same range					SEPFG012	Range 1-20
1 mut (gyrA-parC)	130	6	60	3.75e-10		1 mut (gyrA-parC)						1 mut (gyrA-parC)
MRSE	135	18.5	185	1.15625e-09		MRSE						MRSE
CMI 128	140	16.5	165	1.03125e-09		MIC 32						MIC 0,12
	150	18.5	185	1.15625e-09
	160	28	280	1.75e-09
	170	8.5	85	5.3125e-10
	180	19	190	1.1875e-09
	200	8.5	85	5.3125e-10
Strain	Conc. ATB µg/mL	CFU/100µL	CFU/mL	Frac. Recov		Strain	uncountable					Strain	not disseminated
SEPFG013	0		580000000000			SEPFG013	Range 260-320 (20)					SEPFG013	Repeat same range
2 mut (gyrA-parC)	130	84.5	845	1.4569e-09		2 mut (gyrA-parC)	Repeat MIC					2 mut (gyrA-parC)
MRSE	135	91	910	1.56897e-09		MRSE						MRSE
MIC128	140	75	750	1.2931e-09		MIC 256/512						MIC 2
	145	63	630	1.08621e-09
	150	46.5	465	8.01724e-10
	160	62.5	625	1.07759e-09
	170	43.5	435	7.5e-10
	180	36	360	6.2069e-10
Strain	Conc. ATB µg/mL	CFU/100µL	CFU/mL	Frac. Recov		Strain	uncountable					Strain	not disseminated
SEP_56	0		400000000000			SEP_56	Range 260-320 (20)					SEP_56	Repeat same range
2 mut gyrA-1 mut parC	130	32	320	8e-10		2 mut gyrA-1 mut parC	Repeat MIC					2 mut gyrA-1 mut parC
MSSE	135	27	270	6.75e-10		MSSE						MSSE
MIC 128	140	17	170	4.25e-10		MIC 256/512						MIC 2
	150	10.5	105	2.625e-10
	160	7.5	75	1.875e-10
	170	15	150	3.75e-10
	180	17	170	4.25e-10
	190	11.5	115	2.875e-10
	200	9	90	2.25e-10
Strain	data not found					Strain	no growth (only with 2 ug/ml					Strain	no growth
SEP_6902	or only 1 experiment					SEP_6902	Range tested 2-8					SEP_6902	Range tested 0,12-8
1 mut (gyrA)						1 mut (gyrA)	repeat same range					1 mut (gyrA)	repeat range from 0,01
MRSE						MRSE						MRSE
MIC 2						MIC 2						MIC 0,031
Strain	data not found					Strain	uncountable					Strain	Conc. ATB µg/mL	CFU/100µL	CFU/mL	Frac. Recov
HCL43141	or only 1 experiment					HCL43141	Range 0,125-0,3 (0,2)					HCL43141	0		4710000000000
WM						WM	Repeat from 0,125-1,5					WM	0.004	uncountable
MSSE						MSSE						MSSE	0.0045	uncountable
MIC 0,19						MIC 0,125						MIC 0,008	0.0055	uncountable
													0.006	105	1050	2.2293e-10
													0.008	25.5	255	5.41401e-11
													0.01	6.5	65	1.38004e-11
													0.05	0	0	0
													0.1	0	0	0
													0.5	0	0	0
Strain	Conc. ATB µg/mL	CFU/100µL	CFU/mL	Frac. Recov		Strain	Conc. ATB µg/mL	CFU/100µL	CFU/mL	Frac. Recov		Strain	data not found
HCL46313	0		140000000000			HCL46313	0		140000000000			HCL46313	or only 1 experiment
1 mut parC	0.15	uncountable				1 mut parC	0.125	uncountable				1 mut parC
MSSE	0.3	88.5	885	6.32143e-09		MSSE	0.127	uncountable				MSSE
MIC 0,19	0.6	2.5	25	1.78571e-10		MIC 0,125	0.129	uncountable				MIC 0,008
	0.9	0	0	0			0.13	uncountable
	1.2	0	0	0			0.15	119	1190	8.5e-09
							0.3	10.5	105	7.5e-10
							0.6	0	0	0
							0.9	0	0	0
Strain	data not found					Strain	data not found					Strain	Conc. ATB µg/mL	CFU/100µL	CFU/mL	Frac. Recov
SEP_7602	or only 1 experiment					SEP_7602	or only 1 experiment					SEP_7602	0		660000000000
WM						WM						WM	0.01	6.5	65	9.84848e-11
MRSE						MRSE						MRSE	0.02	7.5	75	1.13636e-10
MIC 1						MIC 0,5						MIC 0,03	0.03	6	60	9.09091e-11
													0.04	2	20	3.0303e-11
													0.05	0	0	0

## Sheet: II Experiment
CIP						LVX						OZN
Strain	Conc. ATB µg/mL	CFU/100µL	CFU/mL	Frac. Recov		Strain	Conc. ATB µg/mL	CFU/100µL	CFU/mL	Frac. Recov		Strain	Conc. ATB µg/mL	CFU/100µL	CFU/mL	Frac. Recov
S.a 4-149	0		640000000000			S.a 4-149	0		380000000000			S.a 4-149	0		650000000000
S/M	0.4	415	4150	6.48437e-09		S/M	0.3	53	530	1.39474e-09		S/M	0.002	uncountable		650000000000
MSSA	0.6	342.5	3425	5.35156e-09		MSSA	0.4	34	340	8.94737e-10		MSSA	0.004	914	9140	1.40615e-08
MIC 0.38	0.8	219	2190	3.42187e-09		MIC 0,25	0.6	27	270	7.10526e-10		MIC 0,0039	0.0045	613	6130	9.43077e-09
	1	176.5	1765	2.75781e-09			0.8	18	180	4.73684e-10			0.0055	296	2960	4.55385e-09
	1.5	134	1340	2.09375e-09			1	10	100	2.63158e-10			0.006	158	1580	2.43077e-09
	2	76.5	765	1.19531e-09			2	4.5	45	1.18421e-10			0.008	70.5	705	1.08462e-09
	4	7	70	1.09375e-10			4	2	20	5.26316e-11			0.01	63	630	9.69231e-10
	6	3.5	35	5.46875e-11			6	3	30	7.89474e-11			0.05	0	0	0
	8	4	40	6.25e-11			8	2.5	25	6.57895e-11			0.1	0	0	0
	10	3	30	4.6875e-11			10	2	20	5.26316e-11
	12	0.5	5	7.8125e-12			12	1.5	15	3.94737e-11
	14	0	0	0			14	0	0	0
	16	0	0	0			16	0	0	0
Strain	Conc. ATB µg/mL	CFU/100µL	CFU/mL	Frac. Recov		Strain	Conc. ATB µg/mL	CFU/100µL	CFU/mL	Frac. Recov		Strain	Conc. ATB µg/mL	CFU/100µL	CFU/mL	Frac. Recov
S.a 8901	0	0	450000000000			S.a 8901	0		450000000000			Sa 89,01	0		660000000000
1 parC	2	58	580	1.28889e-09		1 parC	0.5	101	1010	2.24444e-09		1 parC	0.008	158	1580	2.39394e-09
MSSA	4	41	410	9.11111e-10		MSSA	0.6	26.5	265	5.88889e-10		MSSA	0.01	85.5	855	1.29545e-09
MIC 2	8	27	270	6e-10		MIC 0,5	0.7	12.5	125	2.77778e-10		MIC 0,008	0.03	41.5	415	6.28788e-10
	10	19	190	4.22222e-10			0.8	9.5	95	2.11111e-10			0.05	24	240	3.63636e-10
	12	15.5	155	3.44444e-10			0.9	7	70	1.55556e-10			0.1	0	0	0
	14	14	140	3.11111e-10			1	6.5	65	1.44444e-10			0.2	0	0	0
	16	14	140	3.11111e-10			1.5	6	60	1.33333e-10
	18	9	90	2e-10			2	7	70	1.55556e-10
	20	0	0	0			4	4	40	8.88889e-11
	25	0	0	0			6	3	30	6.66667e-11
							8	3.5	35	7.77778e-11
							10	4	40	8.88889e-11
							12	1	10	2.22222e-11
							14	0	0	0
Strain	Conc. ATB µg/mL	CFU/100µL	CFU/mL	Frac. Recov		Strain	Conc. ATB µg/mL	CFU/100µL	CFU/mL	Frac. Recov		Strain	Conc. ATB µg/mL	CFU/100µL	CFU/mL	Frac. Recov
Sa 108	0		360000000000			Sa 108	0		150000000000			Sa 108	0		180000000000
1 mut gyrA	14	uncountable				1 mut gyrA	14	uncountable				1 mut gyrA	0.0625	569	5690	3.16111e-08
MRSA	18	uncountable				MRSA	16	86	860	5.73333e-09		MRSA	0.082	438.5	4385	2.43611e-08
MIC 16	20	225	2250	6.25e-09		MIC 16	18	84.5	845	5.63333e-09		MIC 0,06	0.1	345	3450	1.91667e-08
	25	167	1670	4.63889e-09			20	80	800	5.33333e-09			0.2	263	2630	1.46111e-08
	30	143	1430	3.97222e-09			25	75	750	5e-09			0.4	69	690	3.83333e-09
	35	87.5	875	2.43056e-09			30	73.5	735	4.9e-09			0.6	7.5	75	4.16667e-10
	40	82	820	2.27778e-09			35	72	720	4.8e-09			0.8	0	0	0
	45	65	650	1.80556e-09			40	71.5	715	4.76667e-09			1	0	0	0
	50	69.5	695	1.93056e-09			45	62	620	4.13333e-09			1.5	0	0	0
	60	20	200	5.55556e-10			50	55	550	3.66667e-09
	70	3.5	35	9.72222e-11			55	41	410	2.73333e-09
	75	0	0	0			60	39	390	2.6e-09
							70	20	200	1.33333e-09
							75	13	130	8.66667e-10
							80	6	60	4e-10
							85	0	0	0
							90	0	0	0
Strain	Conc. ATB µg/mL	CFU/100µL	CFU/mL	Frac. Recov		Strain	Conc. ATB µg/mL	CFU/100µL	CFU/mL	Frac. Recov		Strain	Conc. ATB µg/mL	CFU/100µL	CFU/mL	Frac. Recov
S.a 440	0		950000000000			S.a 440	0		270000000000			S.a 440	0		730000000000
1 mut GyrA	64	175	1750	2.61194e-09		1 mut GyrA	65	uncountable				1 mut GyrA	0.125	415	4150	5.68493e-09
MSSA	66	153	1530	2.28358e-09		MSSA	70	85	850	3.14815e-09		MSSA	0.15	364	3640	4.9863e-09
MIC 64	68	95	950	1.41791e-09		MIC 64	75	80	800	2.96296e-09		MIC 0,125	0.2	287	2870	3.93151e-09
	70	85	850	1.26866e-09			80	25.5	255	9.44444e-10			0.3	187	1870	2.56164e-09
	75	71	710	1.0597e-09			90	10	100	3.7037e-10			0.4	79	790	1.08219e-09
	80	47	470	7.01493e-10			100	8.5	85	3.14815e-10			0.6	16.5	165	2.26027e-10
	90	37	370	5.52239e-10			110	0	0	0			0.8	0	0	0
	100	7	70	1.04478e-10									1	0	0	0
	125	0	0	0
	150	0	0	0
Strain	Conc. ATB µg/mL	CFU/100µL	CFU/mL	Frac. Recov		Strain	Conc. ATB µg/mL	CFU/100µL	CFU/mL	Frac. Recov		Strain	Conc. ATB µg/mL	CFU/100µL	CFU/mL	Frac. Recov
Sa 823	0		380000000000			Sa 823	0		380000000000			Sa 823	0		200000000000
1 mut gyrA	240	uncountable				1 mut gyrA	62	uncountable				1 mut gyrA	0.125	uncountable
MRSA	250	110	1100	2.89474e-09		MRSA	64	68	680	1.78947e-09		MRSA	0.127	uncountable
MIC 256	260	89	890	2.34211e-09		MIC 64	66	57	570	1.5e-09		MIC 0,125	0.13	uncountable
	280	95	950	2.5e-09			68	56	560	1.47368e-09			0.15	uncountable
	300	41	410	1.07895e-09			70	31	310	8.15789e-10			0.3	145	1450	7.25e-09
	350	15	150	3.94737e-10			75	27	270	7.10526e-10			0.6	17.5	175	8.75e-10
	400	0	0	0			80	24	240	6.31579e-10			0.9	2	20	1e-10
	500	0	0	0			85	18	180	4.73684e-10			1.2	0	0	0
							90	15	150	3.94737e-10			1.5	0	0	0
							95	10	100	2.63158e-10
							100	5	50	1.31579e-10
							150	4	40	1.05263e-10
							200	0	0	0
Strain	Conc. ATB µg/mL	CFU/100µL	CFU/mL	Frac. Recov		Strain	Conc. ATB µg/mL	CFU/100µL	CFU/mL	Frac. Recov		Strain	Conc. ATB µg/mL	CFU/100µL	CFU/mL	Frac. Recov
S.a 126	0		5*10e11			S.a 126	0		275000000000			S.a 126	0		870000000000
2 mut gyrA	256	uncountable				MRSA	512	uncountable				MRSA	2	62.5	625	7.18391e-10
MRSA	260	3.5	35	7e-11		2 mut gyrA	530	453	4530	1.64727e-08		2 mut gyrA	4	49	490	5.63218e-10
MIC 256	265	3	30	6e-11		MIC 512	550	359	3590	1.30545e-08		MIC 2	6	0	0	0
	270	1	10	2e-11			570	321	3210	1.16727e-08			8	0	0	0
	280	1.5	15	3e-11			590	187	1870	6.8e-09			10	0	0	0
	290	1	10	2e-11			620	120	1200	4.36364e-09			12	0	0	0
	300	1	10	2e-11			650	34	340	1.23636e-09			14	0	0	0
	350	0	0	0			700	0	0	0			16	0	0	0
	400	0	0	0			750	0	0	0			18	0	0	0
							800	0	0	0			20	0	0	0
Strain	Conc. ATB µg/mL	CFU/100µL	CFU/mL	Frac. Recov		Strain	Conc. ATB µg/mL	CFU/100µL	CFU/mL	Frac. Recov		Strain	Conc. ATB µg/mL	CFU/100µL	CFU/mL	Frac. Recov
Sa 51	0		490000000000			Sa 51	0		490000000000			Sa 51	0		154000000000
2 mut (gyrA/parC)	256	uncountable				2 mut (gyrA/parC)	64	uncountable				2 mut (gyrA/parC)	2	130	1300	8.44156e-09
MRSA	260	215	2150	4.38776e-09		MRSA	80	328	3280	6.69388e-09		MRSA	4	23.5	235	1.52597e-09
MIC 256	265	142	1420	2.89796e-09		MIC 64	100	271	2710	5.53061e-09		MIC 2	6	0	0	0
	270	97	970	1.97959e-09			120	264	2640	5.38776e-09			8	0	0	0
	280	87	870	1.77551e-09			140	215	2150	4.38776e-09			10	0	0	0
	290	79	790	1.61224e-09			160	140	1400	2.85714e-09			12	0	0	0
	300	74	740	1.5102e-09			180	67	670	1.36735e-09			14	0	0	0
	350	68	680	1.38776e-09			200	57	570	1.16327e-09			16	0	0	0
	400	37.5	375	7.65306e-10			250	22.5	225	4.59184e-10			18	0	0	0
	500	8.5	85	1.73469e-10			300	21	210	4.28571e-10			2	0	0	0
	600	4.5	45	9.18367e-11			350	17	170	3.46939e-10
	650	0	0	0			400	10	100	2.04082e-10
							450	0	0	0
							500	0	0	0
Strain	Conc. ATB µg/mL	CFU/100µL	CFU/mL	Frac. Recov		Strain	Conc. ATB µg/mL	CFU/100µL	CFU/mL	Frac. Recov		Strain	Conc. ATB µg/mL	CFU/100µL	CFU/mL	Frac. Recov
S.a 176	0		530000000000			S.a 176	0		530000000000			S.a 176	0		180000000000
2 mut GyrA	255	uncountable				2 mut GyrA	130	45	450	8.49057e-10		2 mut GyrA	0.5	130	1300	7.22222e-09
MSSA	260	542	5420	1.02264e-08		MSSA	135	31	310	5.84906e-10		MSSA	0.7	80.5	805	4.47222e-09
MIC 256	265	432	4320	8.15094e-09		MIC 128	140	27	270	5.09434e-10		MIC 0,5	0.9	36.5	365	2.02778e-09
	270	364	3640	6.86792e-09			150	20	200	3.77358e-10			1.2	1.5	15	8.33333e-11
	280	189	1890	3.56604e-09			160	18	180	3.39623e-10			1.5	0	0	0
	290	153	1530	2.88679e-09			170	18	180	3.39623e-10			2	0	0	0
	300	110	1100	2.07547e-09			180	17	170	3.20755e-10			4	0	0	0
	350	96	960	1.81132e-09			190	15	150	2.83019e-10			6	0	0	0
	400	85	850	1.60377e-09			200	17.5	175	3.30189e-10			8	0	0	0
	450	27	270	5.09434e-10			250	15	150	2.83019e-10			10	0	0	0
	500	2	20	3.77358e-11			300	12.5	125	2.35849e-10
	550	0	0	0			350	5	50	9.43396e-11
							400	0	0	0
CIP						LVX						OZN
Strain	Conc. ATB µg/mL	CFU/100µL	CFU/mL	Frac. Recov		Strain	Conc. ATB µg/mL	CFU/100µL	CFU/mL	Frac. Recov		Strain	Conc. ATB µg/mL	CFU/100µL	CFU/mL	Frac. Recov
HCL43141	0		470000000000			HCL43141	0		470000000000			HCL43141	0		470000000000
WM	0.15	285	2850	6.06383e-09		WM	0.125	350	3500	7.44681e-09		WM	0.004	67	670	1.42553e-09
MSSE	0.3	187	1870	3.97872e-09		MSSE	0.127	290	2900	6.17021e-09		MSSE	0.0045	58	580	1.23404e-09
MIC 0,19	0.4	145	1450	3.08511e-09		MIC 0,125	0.129	256	2560	5.44681e-09		MIC 0,008	0.0055	42	420	8.93617e-10
	0.5	84	840	1.78723e-09			0.15	147	1470	3.12766e-09			0.006	28	280	5.95745e-10
	0.6	14.5	145	3.08511e-10			0.3	76	760	1.61702e-09			0.008	12.5	125	2.65957e-10
	0.9	1.5	15	3.19149e-11			0.4	27	270	5.74468e-10			0.01	3.5	35	7.44681e-11
	1.2	0.5	5	1.06383e-11			0.5	8	80	1.70213e-10			0.025	0	0	0
	1.5	0	0	0			0.6	4	40	8.51064e-11			0.05	0	0	0
	2	0	0	0			0.7	0	0	0			0.1	0	0	0
	4	0	0	0			0.9	0	0	0
Strain	Conc. ATB µg/mL	CFU/100µL	CFU/mL	Frac. Recov		Strain	Conc. ATB µg/mL	CFU/100µL	CFU/mL	Frac. Recov		Strain	Conc. ATB µg/mL	CFU/100µL	CFU/mL	Frac. Recov
HCL46313	0		900000000000			HCL46313	0		900000000000			HCL46313	0		900000000000
1 mut parC	0.15	110.5	1105	1.22778e-09		1 mut parC	0.125	216	2160	2.4e-09		1 mut parC	0.004	213	2130	2.36667e-09
MSSE	0.3	83.5	835	9.27778e-10		MSSE	0.127	159	1590	1.76667e-09		MSSE	0.0045	187	1870	2.07778e-09
MIC 0,19	0.4	67	670	7.44444e-10		MIC 0,125	0.129	143	1430	1.58889e-09		MIC 0,008	0.0055	151.5	1515	1.68333e-09
	0.5	32	320	3.55556e-10			0.15	87	870	9.66667e-10			0.006	73	730	8.11111e-10
	0.6	5	50	5.55556e-11			0.3	50.5	505	5.61111e-10			0.008	24	240	2.66667e-10
	0.9	0	0	0			0.4	13.5	135	1.5e-10			0.01	13	130	1.44444e-10
	1.2	0	0	0			0.5	2.5	25	2.77778e-11			0.025	0	0	0
							0.6	0	0	0			0.05	0	0	0
Strain	Conc. ATB µg/mL	CFU/100µL	CFU/mL	Frac. Recov		Strain	Conc. ATB µg/mL	CFU/100µL	CFU/mL	Frac. Recov		Strain	Conc. ATB µg/mL	CFU/100µL	CFU/mL	Frac. Recov
SEP_56	0		570000000000			SEP_56	0		290000000000			SEP_56	0		900000000000
2 mut gyrA-1 mut parC	130	54	540	9.47368e-10		2 mut gyrA-1 mut parC	512	Inconcatble				2 mut gyrA-1 mut parC	2	141.5	1415	1.57222e-09
MSSE	135	31	310	5.4386e-10		MSSE	530	504	5040	1.73793e-08		MSSE	4	15.5	155	1.72222e-10
MIC 128	140	20.5	205	3.59649e-10		MIC 512	550	320	3200	1.10345e-08		MIC 2	6	0	0	0
	150	10.5	105	1.84211e-10			570	284	2840	9.7931e-09			8	0	0	0
	160	8.5	85	1.49123e-10			590	147	1470	5.06897e-09			10	0	0	0
	170	10	100	1.75439e-10			620	156	1560	5.37931e-09			12	0	0	0
	180	12	120	2.10526e-10			650	14	140	4.82759e-10			14	0	0	0
	190	11.5	115	2.01754e-10			700	3	30	1.03448e-10			16	0	0	0
	200	9	90	1.57895e-10			750	0	0	0			18	0	0	0
	250	7	70	1.22807e-10			800	0	0	0			20	0	0	0
	300	0	0	0
Strain	Conc. ATB µg/mL	CFU/100µL	CFU/mL	Frac. Recov		Strain	Conc. ATB µg/mL	CFU/100µL	CFU/mL	Frac. Recov		Strain	Conc. ATB µg/mL	CFU/100µL	CFU/mL	Frac. Recov
SEPFG012	0	200000000000				SEPFG012	0		230000000000			SEPFG012	0		200000000000
1 mut (gyrA-parC)	130	10	100	5e-10		1 mut (gyrA-parC)	34	183	1830	7.95652e-09		1 mut (gyrA-parC)	0.125	875	8750	4.375e-08
MRSE	135	17	170	8.5e-10		MRSE	36	157	1570	6.82609e-09		MRSE	0.127	702.5	7025	3.5125e-08
CMI 128	140	14.5	145	7.25e-10		MIC 32	38	135	1350	5.86957e-09		MIC 0,12	0.128	500	5000	2.5e-08
	150	18.5	185	9.25e-10			40	113	1130	4.91304e-09			0.13	410	4100	2.05e-08
	160	15	150	7.5e-10			45	100	1000	4.34783e-09			0.15	270	2700	1.35e-08
	170	8.5	85	4.25e-10			50	99.5	995	4.32609e-09			0.3	1	10	5e-11
	180	7	70	3.5e-10			55	98.5	985	4.28261e-09			0.6	0	0	0
	190	8.5	85	4.25e-10			60	87.5	875	3.80435e-09			0.9	0	0	0
	200	8	80	4e-10			70	67.5	675	2.93478e-09			1.2	0	0	0
	250	0	0	0			80	0	0	0			1.5	0	0	0
Strain	Conc. ATB µg/mL	CFU/100µL	CFU/mL	Frac. Recov		Strain	Conc. ATB µg/mL	CFU/100µL	CFU/mL	Frac. Recov		Strain	Conc. ATB µg/mL	CFU/100µL	CFU/mL	Frac. Recov
SEPFG013	0		620000000000			SEPFG013	0		620000000000			SEPFG013	0		270000000000
2 mut (gyrA-parC)	130	84.5	845	1.3629e-09		2 mut (gyrA-parC)	512	Incontable				2 mut (gyrA-parC)	2	119	11900	4.40741e-08
MRSE	135	80.5	805	1.29839e-09		MRSE	530	325	3250	5.24194e-09		MRSE	4	17	1700	6.2963e-09
MIC128	140	79.5	795	1.28226e-09		MIC 512	550	256	2560	4.12903e-09		MIC 2	6	0	0	0
	145	68	680	1.09677e-09			570	242.5	2425	3.91129e-09			8	0	0	0
	150	59	590	9.51613e-10			590	187	1870	3.01613e-09			10	0	0	0
	160	52.5	525	8.46774e-10			620	153	1530	2.46774e-09			12	0	0	0
	170	41	410	6.6129e-10			650	140.5	1405	2.26613e-09			14	0	0	0
	180	31.5	315	5.08065e-10			700	100	1000	1.6129e-09			16	0	0	0
	190	27	270	4.35484e-10			750	87	870	1.40323e-09			18	0	0	0
	200	4.5	45	7.25806e-11			800	57	570	9.19355e-10			20	0	0	0
	250	0	0	0			850	12	120	1.93548e-10
	300	0	0	0			900	0	0	0
Strain	Conc. ATB µg/mL	CFU/100µL	CFU/mL	Frac. Recov		Strain	Conc. ATB µg/mL	CFU/100µL	CFU/mL	Frac. Recov		Strain	Conc. ATB µg/mL	CFU/100µL	CFU/mL	Frac. Recov
SEP_6902	0		170000000000			SEP_6902	0		500000000000			SEP_6902	0	310000000000
1 mut (gyrA)	2	uncountable				1 mut (gyrA)	3	2	20	4e-11		1 mut (gyrA)	0.0156	uncountable
MRSE	4	61.5	615	3.61765e-09		MRSE	4	0	0	0		MRSE	0.018	uncountable
MIC 2	6	75.5	755	4.44118e-09		MIC 2	5	0	0	0		MIC 0,031	0.02	uncountable
	8	32.5	325	1.91176e-09			6	0	0	0			0.025	uncountable
	10	11.5	115	6.76471e-10			8	0	0	0			0.03	uncountable
	12	6.5	65	3.82353e-10			10	0	0	0			0.035	uncountable
	14	2.5	25	1.47059e-10			12	0	0	0			0.04	607.5	6075	1.95968e-08
	16	1	10	5.88235e-11			14	0	0	0			0.045	548.5	5485	1.76935e-08
	18	1	10	5.88235e-11			16	0	0	0			0.05	307.5	3075	9.91935e-09
	20	0	0	0									0.06	166	1660	5.35484e-09
													0.08	21	210	6.77419e-10
													0.1	0	0	0
													0.2	0	0	0
Strain	Conc. ATB µg/mL	CFU/100µL	CFU/mL	Frac. Recov		Strain	Conc. ATB µg/mL	CFU/100µL	CFU/mL	Frac. Recov		Strain	Conc. ATB µg/mL	CFU/100µL	CFU/mL	Frac. Recov
SEP_7602	0		6251000000			SEP_7602	0		6251000000			SEP_7602	0		6251000000
WM	1	10	100	1.59974e-08		WM	0.5	17	170	2.71956e-08		WM	0.01	16	160	2.55959e-08
MRSE	1.5	4	40	6.39898e-09		MRSE	0.7	8	80	1.2798e-08		MRSE	0.02	14	140	2.23964e-08
MIC 1	2	2	21	3.35946e-09		MIC 0,5	0.9	4	40	6.39898e-09		MIC 0,03	0.03	11	110	1.75972e-08
	4	0	0	0			1	3	30	4.79923e-09			0.04	4	40	6.39898e-09
	6	0	0	0			1.5	2	20	3.19949e-09			0.05	0	0	0
	8	0	0	0			2	0	0	0
	10	0	0	0			4	0	0	0
	12	0	0	0			6	0	0	0
							8	0	0	0
